# Supplementary material for: SYP72 interacts with the mechanosensitive channel MSL8 to protect pollen from hypoosmotic shock during hydration
Source: Nat Commun. 2022 Jan 10;13:73. doi: 10.1038/s41467-021-27757-9 (PMC8748641; doi:10.1038/s41467-021-27757-9)
Supplement: Supplementary file 4 — Source Data [file 41467_2021_27757_MOESM4_ESM.xlsx]

## Sheet: Fig 1f,i
Fig. 1f
WT	syp72-1	syp72-1-gSYP72 L1	syp72-1-gSYP72 L2
91	1.7	91.7	93.7
87	1.7	85	87.3
85.3	1	84.7	86.7
84	0.7	79	81.7
Fig. 1i
WT	syp72-1	gSYP72 L1	gSYP72 L2	pSYP72::GFP-SYP72 L1	pSYP72::GFP-SYP72 L2
99.7	30.5	100	100	96.9	98.6
97.9	28.1	95.2	95.7	98.6	94.8
100	27.4	100	100	100	100
100	32.4	93.8	94.5	100	100

## Sheet: Fig 1g
Fig. 1g
WT					syp72-1
Pollen tube length (μm)					Pollen tube length (μm)
4 HAG	8 HAG	12 HAG			4 HAG	8 HAG	12 HAG
650.3	659.2	1147			472.3	717.7	892.2
631.5	674.7	1139.9			461	710.6	873.3
622.4	375.6	1128			457.5	688.5	866.3
615.5	595.2	1127.8			441.6	681.4	858.6
601.2	434.6	1119			431.1	666.1	842.9
566.7	645.4	1052.3			429.1	661.4	829.1
553.6	819.2	1049			428.4	635.8	821.8
549.1	870.1	1047.7			424.8	630.7	809.8
547.2	515.2	1040.6			424.7	629.8	777.4
535.1	687.6	1032.7			422.5	622.2	774.3
531.9	1046.3	1020.6			421.6	618.6	747.1
491	639	1010.3			420.6	616.8	744.8
467.2	886.8	987.9			409.6	603.5	740.7
442.5	832.1	987.1			404.8	597.9	736.5
429.9	521.3	965.8			391.4	571.2	735.6
425.3	343.6	964.8			390.2	564.7	719.7
413.4	230.2	955.2			388.7	564.2	710.1
411.2	445.3	954			370.1	553.5	693.5
404.6	479	950.6			356	549.7	683.9
399.9	767	934.3			354.4	539.2	671.4
399	463.5	901.7			351.9	527.1	661.5
387.5	572.2	897.2			350.5	509	656.7
386.3	242.8	885.9			338.4	508.6	644.9
385.5	504.6	875.4			328.2	502	640.4
379.2	905.9	856.6			326.1	499.2	631.1
377.9	261.4	856.4			325.2	498.2	624.6
375.6	365.4	853			288.7	495.7	623.5
369.3	372.7	847.3			288.6	491.5	614
368.1	628.7	838.9			286.3	488.5	583.7
366.4	431.4	830.3			285	483.1	577.1
354.5	245.7	824.8			278.3	473.1	552.2
353.4	530.1	801.9			276.9	457.9	544.3
348.7	494.8	791.9			276.4	439	520.8
341.1	377.3	789			274.4	427.6	501.5
337.2	473.7	779.8			270.8	418.7	490.8
335.6	689.2	777.9			268	416.4	489.6
328.4	553.1	775.1			263.2	384.6	486.9
323	521.4	774.1			262.3	384.6	464.9
317.8	296.8	770.8			255.2	363.1	455.3
314.9	329.8	766.9			247.1	353.5	429.3
311.1	173.3	764.6			246.4	352.9	424.6
305.5	568.7	750.8			243.6	315.4	411.5
302.8	223.5	734.3			241.6	313.3	400.9
300.1	245.6	705.6			231.4	313.2	398.2
299.5	429.8	703.8			222.1	312.3	390.1
294.8	359.9	695			211.8	303.2	376.5
291.4	538.9	684.1			211.2	302.9	372.5
275.6	885.6	678.8			205	302.5	367.2
273.5	572.3	673.7			203.1	292.6	342.4
268	469.6	630.2			201	284.1	336.3
262.7	605.1	629.9			201	273.1	331.3
260.9	506	623.1			198.8	258.3	326.5
260.4	279.7	621.6			196.3	247.9	314.4
250.7	212.5	616.2			195.2	240.1	310.6
247	280	613.6			194.1	235.8	305
220.9	808.9	609.2			192.7	233.8	298.6
220.5	400.3	598			184.5	221	298.1
218	460.8	597			184.1	218.8	291.1
212.4	663.4	590			173.8	209.7	287.3
210.1	257.7	579.5			172.9	206.7	285.8
207.4	311.5	528.7			170.7	201.3	247.7
203.6	503.3	526.7			170.2	197.2	244.2
200.3	765.9	498.2			167.5	183.8	237.9
194.1	363.3	468.9			163.9	180	237.7
193	601.7	466			152.2	133.3	235.3
191.9	520.8	463.1			151.4	128.7	233.5
191.4	314.1	462.5			150.5	125.4	226.3
190.1	268.6	443.3			148	124.1	216.9
187.9	297	442.7			142.6	121.5	215.7
187.8	314.7	416.5			141.3	94.8	184.8
186.3	702.1	392.3
183.5	599.8	385.8
182.8	790.7	384.6
171	392.7	379.5
160.4	634	362.8
142.1	553.7	280.3
140.6	698.7	256.5
130.7	693.1	238.8
130.5	854.1	232.9
130.3	764.5	221.2

## Sheet: Fig 2b,f,g,i,k
Fig. 2b
WT	syp72-1	syp72-2	syp72-3
97.4	19.2	91.4	42
93.6	17.6	87.8	54.4
92.2	13.2	95.4	52.4
98	12.8	91.4	52.4
Fig. 2f
WT	syp72-1
99	22.8
95.7	23.9
99.3	25.1
100	33.6
Fig. 2g
Time after hydration (hour)	WT					syp72-1
0	98.5	94	97.5	98.3		20.3	12.5	15.5	13
0.5	99.8	97.3	96.3	95.5		8.8	11.8	8.8	9.8
1	99.5	95.8	95.5	92.3		8.8	9	6	6.8
1.5	95.5	93	96.8	94.3		5.5	10	4.3	5.5
2	96.8	93	93.5	91.3		4.8	5.8	1.3	1.8
Fig. 2i
PEG (%)	WT				syp72-1
0	93.5	97.5	95		9	15.5	20
5	95	91.5	91.8		20	26	29.8
10	95.5	97.5	96		31	27.5	28.5
15	97	95	97		39.5	32.3	33.8
20	98	94.3	95.8		33.5	30.8	44.5
50	99.5	97	97		65	71.8	70.5
Fig. 2k
WT-mature	WT-nondehiscent	syp72-1	syp72-1-nondehiscent
97.3	94.5	9.8	66.5
93.5	93.5	17.5	75
92	88.8	13	69.8
98	92	25	79

## Sheet: Fig 4b,c,g
Fig. 4b
Fig. 4c
Fig. 4g

## Sheet: Fig 4f,h,i
Fig. 4f
WT	syp72-1
1	0.68
0.98	0.58
0.84	0.94
Fig. 4f
	Replicate 1 （Ct values）				Replicate 2 （Ct values）				Replicate 3 （Ct values）
	WT	syp72-1			WT	syp72-1			WT	syp72-1
MSL8	25.89	26.14		MSL8	25.69	26.31		MSL8	26.15	25.29
AT4G34270	23.33	23.07		AT4G34270	23.13	23		AT4G34270	23.38	22.74
AT1G13320	22.36	22.05		AT1G13320	22.13	21.96		AT1G13320	22.36	21.55
AT1G58050	24.12	23.8		AT1G58050	23.87	23.81		AT1G58050	24.11	23.49
Fig. 4h				Fig. 4i
WT	syp72-1			WT	syp72-1
82.2	75.5			95	1.7
103.1	64.4			93.3	1.7
87.8	75.5			95	0
64	61.2
96.2	96.8
88.6	93.9
73.9	83.8
93.5	78.4
75.7	79.9
86	120.9
106.5	135.6
100	93.5
	123.7
	91
	83.5
	125.9
	94.2
	114.4
	95
	95.3

## Sheet: Fig 5b
Fig. 5b
WT(100 μm2 area)
Number of vesicles
Size (μm2)
>2.0	0	0	0	0	0	0	0	0	0	0	0	0	0	0	0	0	0	0	0	0	0	0	0	0	0	0	0	0	0	0
1.0–2.0	0	0	0	0	0	0	0	0	0	0	0	0	0	0	0	0	0	0	0	0	0	0	0	0	0	0	0	0	0	0
0.1–1.0	32	17	24	46	49	43	35	24	46	23	31	40	38	27	20	40	9	33	16	48	19	41	43	34	26	39	24	23	43	33
0–0.1	7	28	3	7	3	11	1	2	3	2	5	2	18	3	4	2	2	0	0	0	0	0	0	0	0	0	0	0	0	0
syp72-1(100 μm2 area)
Number of vesicles
Size (μm2)
>2.0	2	7	2	4	2	4	4	4	2	2	2	5	4	2	3	0	0	0	0	0	0	0	0	0	0	0	0	0	0	0
1.0–2.0	5	4	2	2	2	13	3	6	2	2	11	3	5	2	21	7	2	4	2	4	2	0	0	0	0	0	0	0	0	0
0.1–1.0	38	51	22	5	3	30	39	26	34	30	40	24	62	59	38	32	11	31	32	58	48	31	25	58	29	65	73	22	48	26
0–0.1	7	28	3	7	3	11	1	2	3	2	5	2	18	3	4	2	2	0	0	0	0	0	0	0	0	0	0	0	0	0

## Sheet: Fig 6d,g
Fig. 6d
	syp72-1/ pSYP72::GFP-SYP71					syp72-1/ pSYP72::GFP-SYP73					syp72-1/ pSYP72::GFP-SYP51					syp72-1/ pSYP72::GFP-SYP61
WT	syp72-1	Line 1	Line 2		WT	syp72-1	Line 1	Line 2		WT	syp72-1	Line 1	Line 2		WT	syp72-1	Line 1	Line 2
2.7	84.7	5.7	7.7		2.7	84.7	7.3	9.3		2.7	84.7	88	91		2.7	84.7	90.7	88.7
4.3	90.7	4.3	6.3		4.3	90.7	4	7.7		4.3	90.7	90	89		4.3	90.7	83.7	91.7
1	82.7	6.3	7.3		1	82.7	5.7	6.7		1	82.7	91	86.3		1	82.7	91.7	81.3
Fig. 6g
		syp72-1
WT	syp72-1	SYP71	SYP73	SYP51	SYP61
95	1.7	95	95	1.7	0
93.3	1.7	96.7	95	1.7	1.7
95	0	95	93.3	0	0
Fig. 6g Tukey’s multiple comparisons test
ANOVA summary
F	8232
P value	<0.0001
P value summary	****
Significant diff. among means (P < 0.05)?	Yes
R squared	0.9997
Tukey's multiple comparisons test	Mean Diff.	Significant?	Summary	Adjusted P Value
WT vs. syp72-1	93.3	Yes	****	<0.0001
WT vs. SYP71	-1.133	No	ns	0.7189
WT vs. SYP73	0	No	ns	>0.9999
WT vs. SYP51	93.3	Yes	****	<0.0001
WT vs. SYP61	93.87	Yes	****	<0.0001
syp72-1 vs. SYP71	-94.43	Yes	****	<0.0001
syp72-1 vs. SYP73	-93.3	Yes	****	<0.0001
syp72-1 vs. SYP51	0	No	ns	>0.9999
syp72-1 vs. SYP61	0.5667	No	ns	0.9774
SYP71 vs. SYP73	1.133	No	ns	0.7189
SYP71 vs. SYP51	94.43	Yes	****	<0.0001
SYP71 vs. SYP61	95	Yes	****	<0.0001
SYP73 vs. SYP51	93.3	Yes	****	<0.0001
SYP73 vs. SYP61	93.87	Yes	****	<0.0001
SYP51 vs. SYP61	0.5667	No	ns	0.9774

## Sheet: Fig 7h,i
Fig. 7h
WT	2.7	4.3	1
syp72-1	84.7	90.7	82.7
	Line 1				Line 2				Line 3
ChrSYP71	3.7	5.7	4		4	2.7	2.7		7.3	6.7	3
MpSYP71	3	7	1.3		3.7	3.3	4		6.3	7	7
PpSYP71	1.3	2	1		8.3	6	6.3		1	1.3	5
SmSYP71	3.3	3	2		5.7	5.3	5.7		2.3	1.7	2
PsSYP71	4.7	4.7	4.3		3.7	4	2.3		4.7	5	4
OsSYP71	10.3	5	5.3		6	4.3	7.3		1.3	1.3	3.7
NtSYP71	3.7	4.3	2.7		6.3	5.7	7		3.7	5.7	9.3
BnSYP71	2.7	2	3.7		5	5.7	7.3		4.3	4.7	5
CrSYP71	3.7	1.3	3.3		7	7.7	6		4.7	5.7	7.7
Fig. 7i
		syp72-1
WT	syp72-1	ChrSYP71	MpSYP71	PpSYP71	SmSYP71	PsSYP71	OsSYP71	NtSYP71	BnSYP72	CrSYP72
95	1.7	95	95	93.3	90	91.7	96.7	93.3	91.7	91.7
93.3	1.7	93.3	95	96.7	93.3	96.7	93.3	90	93.3	91.7
95	0	91.7	93.3	95	91.7	95	96.7	95	95	95
Fig. 7i Tukey’s multiple comparisons test
ANOVA summary
F	750.7
P value	<0.0001
P value summary	****
Significant diff. among means (P < 0.05)?	Yes
R squared	0.9971
Tukey's multiple comparisons test	Mean Diff.	Significant?	Summary	Adjusted P Value
WT vs. syp72-1	93.3	Yes	****	<0.0001
WT vs. ChrSYP71	1.1	No	ns	0.9993
WT vs. MpSYP71	0	No	ns	>0.9999
WT vs. PpSYP71	-0.5667	No	ns	>0.9999
WT vs. SmSYP71	2.767	No	ns	0.701
WT vs. PsSYP71	-0.03333	No	ns	>0.9999
WT vs. OsSYP71	-1.133	No	ns	0.9991
WT vs. NtSYP71	1.667	No	ns	0.9814
WT vs. BnSYP72	1.1	No	ns	0.9993
WT vs. CrSYP72	1.633	No	ns	0.9838
syp72-1 vs. ChrSYP71	-92.2	Yes	****	<0.0001
syp72-1 vs. MpSYP71	-93.3	Yes	****	<0.0001
syp72-1 vs. PpSYP71	-93.87	Yes	****	<0.0001
syp72-1 vs. SmSYP71	-90.53	Yes	****	<0.0001
syp72-1 vs. PsSYP71	-93.33	Yes	****	<0.0001
syp72-1 vs. OsSYP71	-94.43	Yes	****	<0.0001
syp72-1 vs. NtSYP71	-91.63	Yes	****	<0.0001
syp72-1 vs. BnSYP72	-92.2	Yes	****	<0.0001
syp72-1 vs. CrSYP72	-91.67	Yes	****	<0.0001
ChrSYP71 vs. MpSYP71	-1.1	No	ns	0.9993
ChrSYP71 vs. PpSYP71	-1.667	No	ns	0.9814
ChrSYP71 vs. SmSYP71	1.667	No	ns	0.9814
ChrSYP71 vs. PsSYP71	-1.133	No	ns	0.9991
ChrSYP71 vs. OsSYP71	-2.233	No	ns	0.8874
ChrSYP71 vs. NtSYP71	0.5667	No	ns	>0.9999
ChrSYP71 vs. BnSYP72	0	No	ns	>0.9999
ChrSYP71 vs. CrSYP72	0.5333	No	ns	>0.9999
MpSYP71 vs. PpSYP71	-0.5667	No	ns	>0.9999
MpSYP71 vs. SmSYP71	2.767	No	ns	0.701
MpSYP71 vs. PsSYP71	-0.03333	No	ns	>0.9999
MpSYP71 vs. OsSYP71	-1.133	No	ns	0.9991
MpSYP71 vs. NtSYP71	1.667	No	ns	0.9814
MpSYP71 vs. BnSYP72	1.1	No	ns	0.9993
MpSYP71 vs. CrSYP72	1.633	No	ns	0.9838
PpSYP71 vs. SmSYP71	3.333	No	ns	0.4608
PpSYP71 vs. PsSYP71	0.5333	No	ns	>0.9999
PpSYP71 vs. OsSYP71	-0.5667	No	ns	>0.9999
PpSYP71 vs. NtSYP71	2.233	No	ns	0.8874
PpSYP71 vs. BnSYP72	1.667	No	ns	0.9814
PpSYP71 vs. CrSYP72	2.2	No	ns	0.896
SmSYP71 vs. PsSYP71	-2.8	No	ns	0.6872
SmSYP71 vs. OsSYP71	-3.9	No	ns	0.2599
SmSYP71 vs. NtSYP71	-1.1	No	ns	0.9993
SmSYP71 vs. BnSYP72	-1.667	No	ns	0.9814
SmSYP71 vs. CrSYP72	-1.133	No	ns	0.9991
PsSYP71 vs. OsSYP71	-1.1	No	ns	0.9993
PsSYP71 vs. NtSYP71	1.7	No	ns	0.9787
PsSYP71 vs. BnSYP72	1.133	No	ns	0.9991
PsSYP71 vs. CrSYP72	1.667	No	ns	0.9814
OsSYP71 vs. NtSYP71	2.8	No	ns	0.6872
OsSYP71 vs. BnSYP72	2.233	No	ns	0.8874
OsSYP71 vs. CrSYP72	2.767	No	ns	0.701
NtSYP71 vs. BnSYP72	-0.5667	No	ns	>0.9999
NtSYP71 vs. CrSYP72	-0.03333	No	ns	>0.9999
BnSYP72 vs. CrSYP72	0.5333	No	ns	>0.9999

## Sheet: Suppl Fig 3b
Suppl. Fig. 3b

## Sheet: Suppl Fig 4d,f
	Suppl. Fig. 4d
	WT	syp72-1
	99.4	99.6
	98	97
	99.2	98.4
	Suppl. Fig. 4f
	WT	syp72-1
	100	100
	100	100
	100	100

[truncated: 10 more sheets: Suppl Fig 4h, Suppl Fig 6b, Suppl Fig 9c, Suppl Fig 10c, Suppl Fig 12b, Additional Samples for Fig 1,2, Additional Samples for Fig 4,5, Additional Samples for Fig 6,7, Additional Samples for Fig S2,3, Additional Samples for Fig S6,7]
